# Supplementary material for: Studying the functional conservation of cis-regulatory modules and their transcriptional output
Source: BMC Bioinformatics. 2008 Apr 29;9:220. doi: 10.1186/1471-2105-9-220 (PMC2386823; doi:10.1186/1471-2105-9-220)
Supplement: Additional file 4 — Sequence conservation of homologous MSE2s. Multiple alignment of the homologous MSE2 region in the eight different Drosophila species. [file 1471-2105-9-220-S4.txt]

CLUSTAL 2.0.2 multiple sequence alignment


dmel_5865046_5866346                ------------------------------GCTATGAGCTATGAGCTGTG 20
dananassae_15360382_15361637        ----------------------------------AGGGTTCAGGGTTCTG 16
dpseudoobscura_10901282_109027      TCTGTTCTGTTCTGGACGGGTCGTGTCGGGTCGGGAAGGCTTGCACTGGG 50
dpersimilis_6224792_6225694         TCTGTTCTGTTCTGGACGGGTCGGGTCGGGTCGGGAAGGCTTGCACTGGG 50
dwillistoni_33595_34787             ----------------------------------------------AGTG 4
dmojavensis_4429136_4429975         --------------------------------------------------
dgrimshawi_9650621_9652147          --------------------------------------------------
dvirilis_1336801_1338206            --------------------------------------------------
                                                                                      

dmel_5865046_5866346                AGCT-----GTTAGCCCTGAACCCCGAACCTCGAGAATT-GAACCTTTCC 64
dananassae_15360382_15361637        GGTTCG--GGCCTGGCTTGGTCAAGAAGGCTTGT-AGCT-GGGCCTTTTC 62
dpseudoobscura_10901282_109027      CCTTTTCCAGTGCGGCCAAGAGAGGAGATCGCTCCAGGTAGAGCCTCTGG 100
dpersimilis_6224792_6225694         CCTTTTCCAGTGCGGCCAAGAGAGGAGATCGCTCCAGGTAGAGCCTCTGG 100
dwillistoni_33595_34787             GGTCAGTCAGGAAGGCTTGGACTTGGGCATTTACCAGGT----CAATTTC 50
dmojavensis_4429136_4429975         ------------------------------------CAGTGGGCAAGGCT 14
dgrimshawi_9650621_9652147          -------------------------------CGGGGCTTTGGGCAAGGCT 19
dvirilis_1336801_1338206            ------------------------------------CGGTGGGCAAGGCT 14
                                                                               *      

dmel_5865046_5866346                CGGGGCAAGAAGGCTTGCATGTGGGCCTTTTCCAGG-TCGGCCAGTAGGT 113
dananassae_15360382_15361637        CAGGTCA-------CTGTATATG------CCCCAG---TGGTAGGTAGGT 96
dpseudoobscura_10901282_109027      CGAGTTAATGCTA-ATGCAAATTG--CGGCGCAATA-TAACCCAATAATT 146
dpersimilis_6224792_6225694         CGAGTTAATGCTA-ATGCAAATTG--CGGCGCAATA-TAACCCAATAATT 146
dwillistoni_33595_34787             CAGGTTTTAATGCCAGGTAGATAT-----ACCTATA-TATATATTCACTC 94
dmojavensis_4429136_4429975         TGGGCTTACAC----GGCGACTCGATCAGGTCAAACACACAGGACGCGAT 60
dgrimshawi_9650621_9652147          TGGACTTGGGCTG--GGCAGATCGACTTGGCCAGGT----------CAGC 57
dvirilis_1336801_1338206            TGGGCTTGGAC----AACGAC---AGCAGCAGAGACTCTGGCCAGGTCGC 57
                                                                                      

dmel_5865046_5866346                A-GAGTTGTT-GCGATGCGGCTATGCCG-GGCGAGTTAATGCCAATGCAA 160
dananassae_15360382_15361637        G-AGGTAGTGAGTGGCAGGACTCTGCCTCAGCGAGTTAATGCCAATGCAA 145
dpseudoobscura_10901282_109027      TTAACTAACTCGCAATG-GACAGGGCAGTAGAGCAGTAGAGCAGTAGAGC 195
dpersimilis_6224792_6225694         TTAACTAACTCGCAATG-GACAGGGCAGTAGAGCAGTAGAGCA------- 188
dwillistoni_33595_34787             AGGTCGGATCCAGCCAGCCAGCCAGCCTCAGCGAGTTAATGCAA------ 138
dmojavensis_4429136_4429975         GCAGGAGCTTAGGTAGAGCCGATGTTCG--GCGAGTTAATGCAA------ 102
dgrimshawi_9650621_9652147          GTAGTTGGTCAGGTAGTCGAGGCACTCGAGGCGAGTTAATGCAA------ 101
dvirilis_1336801_1338206            -CGGGCGTTCAGGTAGAGC-GGCATTCG--GCGAGTTAATGCAA------ 97
                                                                  * *   **  **        

dmel_5865046_5866346                ATTGCGGGCGCAATATA--ACCCAATAATTTGAAGTA------ACTGGCA 202
dananassae_15360382_15361637        ATTGCGG-CGCAATATA--ACCCAATAATTTTAACTATGTCA-ACTCGCA 191
dpseudoobscura_10901282_109027      ATTGCAGGAAGGATGCAATACTCGGGAATGGAATGCATAACA-ATGGGCA 244
dpersimilis_6224792_6225694         -TTGCAGGAAGGATGCATTACTCGGGAATGGAATGCATAACA-ATGGGCA 236
dwillistoni_33595_34787             ATTGCCG-CGCAATATA--ACCCAATAATTTTAACTA------ACT--CA 177
dmojavensis_4429136_4429975         ATTGCCG-CGCAATATA--ACCCAATAATTTTAACTAACTCACAACGACA 149
dgrimshawi_9650621_9652147          ATTGCCG-CGCAATATA--ACCCAATAATTTGAACTAACTCACAGCAACA 148
dvirilis_1336801_1338206            ATTGCCG-CGCAATATA--ACCCAATAATTTGAACTAACTC--------A 136
                                     **** *     **  *  ** *   ***   *   *            *

dmel_5865046_5866346                GGAGCGAGGTATCCTTCCTGGTTACCCGGTACTGCATAA----------- 241
dananassae_15360382_15361637        AGGAT-ATGCAAGGATGCAAGTTAGCCGTAACCGGACAA----------- 229
dpseudoobscura_10901282_109027      AGGACCAGGGTTCCGT-TTCGCGAGATGAGGTTCTTTGACGGTTCTTTGA 293
dpersimilis_6224792_6225694         AGGACCAGGGTTCCGT-TTCGCGAGATGAGGTTCTTTGA----------- 274
dwillistoni_33595_34787             TGGAATGGGCAAAC---TAGAGCAGGAAGGATGCCTTAG----------- 213
dmojavensis_4429136_4429975         ACAACAACAGCAACAACAACAACAACA-ACAACAACTGGTTGAGTTACTT 198
dgrimshawi_9650621_9652147          ACAACTGGGAGAGTTACT-TAGTAATGCATAACAATAAGTTGAGGCTGAA 197
dvirilis_1336801_1338206            ACGACTGGGAGAGTTACT-TAGTAATGCATAACAATGAGCGCAGT----- 180
                                                           *                          

dmel_5865046_5866346                -----CAATGGAA---------------C-------CCGAACCGTAACTG 264
dananassae_15360382_15361637        -----TGGTGAAAGGTTGCTTGCTGGGTT-------CCAGGCCATGTTAA 267
dpseudoobscura_10901282_109027      CGGTTCCTTGACGGTTCCCTGTGTGCTCT-------CTGCTCTGTGTTAA 336
dpersimilis_6224792_6225694         CGGTTCCTTGACGGTTCCCTGTGTGCTCT-------CTGCTCTGTGTTAA 317
dwillistoni_33595_34787             ---TTACTTGGGAA----------------------CTATGCTGAGGTAA 238
dmojavensis_4429136_4429975         AGTAATGC-ATAACAATGAGAGCGAGAGA----CAGTGAAACCGAAATTG 243
dgrimshawi_9650621_9652147          ATTGAGACTGAAATGCTGTTTGCCGAAGGTTTTCAGCCACAACGTTTTTC 247
dvirilis_1336801_1338206            --TGAGGC----------------------------TGAAACTGAAATTG 200
                                                                                      

dmel_5865046_5866346                GGAC-----AGATCGAAAAGCTG--GCCTGGT------TTCTC----GCT 297
dananassae_15360382_15361637        TCCC-----TTTTCCATCATCCA--GATTATTAGTCAATTTTC----AAT 306
dpseudoobscura_10901282_109027      TCCG-----TTTGCCATCAGCAA--GATTATTAGTCAATTTTC----A-T 374
dpersimilis_6224792_6225694         TCCG-----TTTGCCATCAGCAA--GATTATTAGTCAATTTTC----A-T 355
dwillistoni_33595_34787             CAAT-----AGGCCCTCTGGGCAATGGTTGAAGGTTACGTTAA----TCC 279
dmojavensis_4429136_4429975         AAATTGAAATTGAGCGAGATCTGTAGGTTGAAGGTTTCCTTCATCCAGCC 293
dgrimshawi_9650621_9652147          CAAG-GGTTCTCATCGGCATTGACTGGTTCAGAATCCTGTGCGTTAATCC 296
dvirilis_1336801_1338206            AAA-------TGTTTGATGCCAAGGGTTTTGGCATTGACTAGA---ACTC 240
                                                             *  *          *          

dmel_5865046_5866346                GTGTGTGCC---GTGTTAATCCGTTTGCCA---TCAGC--GAGATTATTA 339
dananassae_15360382_15361637        ATGCGCGACCCAGTTTCATTTTCATTTTCAGTTTCAGTTTGAGCCTGCCC 356
dpseudoobscura_10901282_109027      ATTTCCAGTCGAGTCGCAGTTTTGGTTTCACTTTCCTCCTTTGCCACTTC 424
dpersimilis_6224792_6225694         ATTTCCAGTCGAGTCGCAGTTTTGGTTTCACTTTCCTCCTTTGCCACTTC 405
dwillistoni_33595_34787             GTTTGCCATC-AGCAAGATTATTAGT--CAATTTCAGA-TGAGTTTTTCA 325
dmojavensis_4429136_4429975         ATCCATCCATCCA-GCCATGGGTTTGGCATTGAGCTGCTTGTGCGTTAAT 342
dgrimshawi_9650621_9652147          GTTTTGCCATCAGCGACATTATTACTCTATTTTCCATTTCTCTCTAAAAT 346
dvirilis_1336801_1338206            GTCCTGGT-CTGGTGTCCTGTGTGCTGTGTCCTGTGTCCTGTGCGTTAAT 289
                                     *                                                

dmel_5865046_5866346                GT---C--AATTGCAGTT--GCAGCGTTTCGCTTTC-GTCCTCGTTT--- 378
dananassae_15360382_15361637        TT---TCGGATTTCACTTTTGCAGTGTCCTGGTTCCAGTTACCGGTTACC 403
dpseudoobscura_10901282_109027      TTG--CCTTGCCTCATGTGGATGCCGATGCCGATGCCGTTGCCGTTGCCG 472
dpersimilis_6224792_6225694         TTG--CCTTGCCTCATGTGGATGCCGATGCCGATGCCGTTGCCGTTGCCG 453
dwillistoni_33595_34787             CT-----TTTCCTCATCGTTGTTGCCTTTCGCTTTCCG-CGGCGTT---- 365
dmojavensis_4429136_4429975         CCG--TTTGCCATCAGCGACATTATTAGTCGATTTTACAAAGATTTTGAG 390
dgrimshawi_9650621_9652147          TTGAACATTTTCTCAACCGTTTGCATATCCATTTCCATTTTCATTTTCCA 396
dvirilis_1336801_1338206            CCG--TTTGCCATCAGCGACATTATTAGTCGATTTTCTCAGTTTGGCTCA 337
                                                 **                  *                

dmel_5865046_5866346                ---------------C--ACTTTCGAGTTAGACTTTATTGCAGCATCTTG 411
dananassae_15360382_15361637        ATGTTACCAGGTTACC--AGTTTCGAGTTAGATTTTATTGCAGCATCTTG 451
dpseudoobscura_10901282_109027      TTGC----------CG--ACCGACGAGTTAGATTTTATTGCAGCATCTTG 510
dpersimilis_6224792_6225694         TTGC----------CG--ACCGACGAGTTAGATTTTATTGCAGCATCTTG 491
dwillistoni_33595_34787             -------------------CCGACGAGTTAGATTTTATTGCAGCATCTTG 396
dmojavensis_4429136_4429975         CAAACAGTTTTCACT------TTCGAGTTAGATTTTATTGCAGCATCTTG 434
dgrimshawi_9650621_9652147          TTTTCACTTTCGCCTG-CGGATACGAGTTAGATTTTATTGCAGCATCTTG 445
dvirilis_1336801_1338206            GTTTCACTTTCGCCTTGCGGATACGAGTTAGATTTTATTGCAGCATCTTG 387
                                                           ********* *****************

dmel_5865046_5866346                AACAATCG--TCGCAGTTTGGTA-------ACACG--------CTG---- 440
dananassae_15360382_15361637        AACAATCGACTCGAAGTTTGGTATTTGGTAACACG--------CTGGG-- 491
dpseudoobscura_10901282_109027      AACAATCAA-CTGGAATTTGGTAACATGCTGCGCGGCCTAACCCTGGAGA 559
dpersimilis_6224792_6225694         AACAATCAA-CTGGAATTTGGTAACATGCTGCGCGGCCTAACCCTGGAGA 540
dwillistoni_33595_34787             AACAATCAACTTGGA-TTTGGTAACATGCTGCGCGATGTG-CTCTCAATT 444
dmojavensis_4429136_4429975         AACAATCG--CTGCG--TCAGAGACAAACTAGGA---------------- 464
dgrimshawi_9650621_9652147          AACAATCG--CCTCAACTCGAACTCGAACTCGAACG-------CGAACTC 486
dvirilis_1336801_1338206            AACAATCG--CT------------CGAACTTGGA---------------- 407
                                    *******                                           

dmel_5865046_5866346                -TGCCATACTTTCA---TTTAGACGGAATCGAGGGACCC-TGGACTATAA 485
dananassae_15360382_15361637        -TGCCCTTCTCTCTGACTTTCAATTGAACCGAATTAAA--TGGAATTCCT 538
dpseudoobscura_10901282_109027      TTGCTCTACTTTCG---CCTCAATTGAATCGGAGTTAGG-CGGAAGACGG 605
dpersimilis_6224792_6225694         TTGCTCTACTTTCG---CCTCAATTGAATCGGAGTTAGG-CGGAAGACGG 586
dwillistoni_33595_34787             TTTCCTTTCAATCCA--TATAGATGTATCCTTTGCATTTATAGAGAATTT 492
dmojavensis_4429136_4429975         --AATTGGATGTGGA-TTTTGGACACACGCTGTGTCTC-TCTACTCTCAG 510
dgrimshawi_9650621_9652147          GGAATTGGATGTGCAGTTTTGGAACCATGCTGGGTTTTGTTTGCTGTCAT 536
dvirilis_1336801_1338206            ---ACTGAATATGGA-TTTTGGACACATGCTG---------TGCTGCGAT 444
                                               *       *  *   *  *                    

dmel_5865046_5866346                TCGCACAACGAGACCGGG--TTGCGAAGTCAGGGCATTCCGCCGATCTAG 533
dananassae_15360382_15361637        TGGCCAGACAAACCAGAA--AACCAGAAACGGGGT----TGCAGAGTCAG 582
dpseudoobscura_10901282_109027      CGGACCCTTGCGACCAAG--GGTTGTCTCCTGGCC--TCAGGAGTTTCCA 651
dpersimilis_6224792_6225694         CGGACCCTTGCAACCAAG--GGTTGTCTCCTGGCC--TCAGGAGTTTCCA 632
dwillistoni_33595_34787             TACCTTGACAAAGCCAAGCCAAAAGCAAACTAAATGTAACCAAGAGGCAA 542
dmojavensis_4429136_4429975         T-CTGCACTCAGTCGCCGTGCTCTAGTTTCGCTCGACTAAGGTGATTTAG 559
dgrimshawi_9650621_9652147          TGCTCTAGTT--TTGCTTTCATTTCCTCACTCTTAGCTGGTGATTTTTAG 584
dvirilis_1336801_1338206            TGCTCTAGTT------TAAGGCCTA--------TGGCTAAGGTGATTTAG 480
                                                                                      

dmel_5865046_5866346                CCATCGC---CATCTTCTGCGGGCGT------TTGTTTGTTTGTTT--GC 572
dananassae_15360382_15361637        A-GTCAG---GGCTTTCCGCTAGC--------TTGTTTGTTTGTTT--GC 618
dpseudoobscura_10901282_109027      CAGTCAA---CGCTTTC-GCTGGTTTGTTTATTTGTTTGTTTGTTTTAGC 697
dpersimilis_6224792_6225694         CAGTCAA---CGCTTTC-GCTGGTTTGTTTATTTGTTTGTTTGTTTTAGC 678
dwillistoni_33595_34787             TCGACTGACCGGGTTGCCTCTGGAGTTTCCACAACTTTGTTTATTT--GT 590
dmojavensis_4429136_4429975         TTGGAATT--GATGTCATGTCATTGTGTTTGACTCCGTGTTTGACCGGGT 607
dgrimshawi_9650621_9652147          GCAGAATTCCGCTGTCCTGGCATTGTCATTGAATCG----CCGACCGGGT 630
dvirilis_1336801_1338206            GCCGAAAT---------TTTCATTGTCTTTTACTCAAG--CTGACCGGGT 519
                                                                                    * 

dmel_5865046_5866346                TGGGATTAGCCA-----AGGGCTTGACTTGGAATCCAA------------ 605
dananassae_15360382_15361637        TCGGATTAGCCTT----AAGGCTTGACTTGG------------------- 645
dpseudoobscura_10901282_109027      CAGGATTAGCCCG----AGGGCTTGACTTGGAACCCGACCAA-AGCCAAG 742
dpersimilis_6224792_6225694         CAGGATTAGCCCG----AGGGCTTGACTTGGAACCCGACCAA-AGCCAAG 723
dwillistoni_33595_34787             T---ATTTGTTTG----CGGGATTAACTAG-------------------- 613
dmojavensis_4429136_4429975         TACCCTCAGGCAGG---CGACTTTAACTTTCAGTTTAAGCGG-CGACTTT 653
dgrimshawi_9650621_9652147          TACCCTCAAACTAGGTTTGAGTTTAACTTTCAACTTTAACAT-TA---CC 676
dvirilis_1336801_1338206            TACCCTCAGGCAG----CGACTTTTGATTTAACTTTCAGCAAACGACTTT 565
                                         *                **   *                      

dmel_5865046_5866346                ------------------------TCCCG-ATCCCTAGCCCGATCCCAAT 630
dananassae_15360382_15361637        ------------------------TCCTG-GCCCAGGTTCCAATCCAGA- 669
dpseudoobscura_10901282_109027      GGCTTTAGGGCATGCTCAAAAGATCCCTATATCCCTATCCCTGTCTCGAT 792
dpersimilis_6224792_6225694         GGCTTTAGGGCATGCTCAAGAGATCCCTATATCCCTATCCCTGTCGCGAT 773
dwillistoni_33595_34787             ------------------------TCCTAGGGGCTTGACTTGAACTCTCT 639
dmojavensis_4429136_4429975         AACTCCCTTTTCGACTTTAGCTGCTGGCATTTGACGGGCCTTTCCGCAAA 703
dgrimshawi_9650621_9652147          AAAACCGACTTCAACTCCA--TTTTCGACTTTGCTGGCGGAGTTTCCACA 724
dvirilis_1336801_1338206            AACTCCCTTTTCGACT---------------TGCCGGAC---TTTCCACA 597
                                                                                      

dmel_5865046_5866346                CCCAATCCCAATCC--CTTGTCCTTTTCATTAGAAAGTCATAAAA----A 674
dananassae_15360382_15361637        ----GTCCCAAGCC--TTCGCTGATTTCATTAGAAAGTTATAAAA----A 709
dpseudoobscura_10901282_109027      CCCTAAACCGATCCCATTTGGCAATTTCATTAGAAAGTCATAAAAC---A 839
dpersimilis_6224792_6225694         CCCTAAACCGATCCCATTTAGCAATTTCATTAGAAAGTCATAAAAC---A 820
dwillistoni_33595_34787             ---ATCCCTGATCCCATTTGGCAACTTCATTAGAAAGTCATAAAA----A 682
dmojavensis_4429136_4429975         GGCCGCAACATCTTTGTTTGTTTGTTTATTTAGTGGATT----------A 743
dgrimshawi_9650621_9652147          TGCCTC--CGTTTTTGTTTATTTGTTTGTTTTGCGGATTT---------A 763
dvirilis_1336801_1338206            GGCCACAACAT-TTTGTTTATTTGTTTATATTGTGGATTATAGAGAGAGA 646
                                                     *       **   * *    *           *

dmel_5865046_5866346                CACATAATAATGA--TGTCGAAGGGATTAGG-----GGCGCGCA------ 711
dananassae_15360382_15361637        CACATAATAATGA--CGTCGAAGG-ATTACG-----GGC----------- 740
dpseudoobscura_10901282_109027      CACATAATAATGAGATGTCGAAGGGATTAAGATTAAGGGACGCA------ 883
dpersimilis_6224792_6225694         CACATAATAATGAGATGTCGAAGGGATTAAGATTAAGGGACGCA------ 864
dwillistoni_33595_34787             TGCATAATGATG-----TCGATGGGATTAGAT----GGGA---------- 713
dmojavensis_4429136_4429975         GACAGCAGAGAGCGAGGG---AGAGGCAGAGAGAGAGGG----------- 779
dgrimshawi_9650621_9652147          GAGATTAGAGAAAAGGGGCCAATGGCTTTAGACTGATGC----------- 802
dvirilis_1336801_1338206            GAGAGAGGCAGACAGGGAGTGAGAGATAGAGAGAGAGAGGGGCTTTGGGC 696
                                       *                                              

dmel_5865046_5866346                GGTCCAGGCAA---CGCAATTAACGGACTA--GCGAACTGGGTTATTTTT 756
dananassae_15360382_15361637        ----CAGGCAG---GCCAATTAACGGACTACGGCGGACCGGGTTATTTTT 783
dpseudoobscura_10901282_109027      CACACAGGCAGCAGGATCATTAACGGACTA--ACGGAATCGGGTTATTTT 931
dpersimilis_6224792_6225694         CACACAGGCAGCAGGATCNNNNNNNNNNNN--NNNNNNNN---------- 902
dwillistoni_33595_34787             ---ATGGGAAG---CGGGATGGGTCAGGTAGAGTAACCCCATCCAAACCG 757
dmojavensis_4429136_4429975         ---CTGAGCAGAGCGGGGCTTGACTTG---GTTGAACTTTTGGCGAACGG 823
dgrimshawi_9650621_9652147          ---CTGATCTGCTCGCCTTTTCATTAGAAAGTCACACAAACGCATAATGA 849
dvirilis_1336801_1338206            GCGCTGATCCACACGCATTTTCATTAGAAAGCCATAAAAACGCATAATTA 746
                                                                                      

dmel_5865046_5866346                TTGCGC-----------CGACTTAGCCCTGATCCGCGAGCTTAACCCGTT 795
dananassae_15360382_15361637        TTGCGC-----------GGACTTAACCCTAATCTGCCAGCTCAGCCCTTT 822
dpseudoobscura_10901282_109027      TTGCGCTCAACCGGACGGAGCTTAACGCTAAGCCACAAGCTTAACCCCTT 981
dpersimilis_6224792_6225694         --------------------------------------------------
dwillistoni_33595_34787             TTGGGCAC---------TTGCTCCATCTTTAGCTGAAAGTACAGTTGCCA 798
dmojavensis_4429136_4429975         CTTTAGCCGCGCTTGA---------------------------------- 839
dgrimshawi_9650621_9652147          TGACAAGGGGGATTAAGCTCACATACCTACACATA----------ACCTA 889
dvirilis_1336801_1338206            TGGCAACAGGGATTAGCCACACGCACATATATGTATATGTATATGACATA 796
                                                                                      

dmel_5865046_5866346                TTGAGCCGGGCAGCAGGTAGTTGTGGGTGGACCCCACGATTTTTTTGGCC 845
dananassae_15360382_15361637        TTGAGCCGCTCCGTCGGCAG------GTAGCTACCATCAACC----ACCC 862
dpseudoobscura_10901282_109027      GTGGGCCG--CGGCAGGTAA-----ATCGATGACCGATGTCGCTTGCGCA 1024
dpersimilis_6224792_6225694         --------------------------------------------------
dwillistoni_33595_34787             CCACATCAAGACGCACATGA--------TTGTATCATCATAATAAATGCT 840
dmojavensis_4429136_4429975         --------------------------------------------------
dgrimshawi_9650621_9652147          ATTAGCGGATTTACAAATTGGTTTATTTTTTCCCTTTTTTTTATTGTAGT 939
dvirilis_1336801_1338206            ATTAGCGGATTCTGAAATTGGGTTATTTTTGTCCTCTTTTTTCTTGGCCC 846
                                                                                      

dmel_5865046_5866346                AAACCTCCAAGCTAACTTGCGCAAGTGGCAAGTGGCCGGTTTGCTGGCCC 895
dananassae_15360382_15361637        ACTCCTCCAC----------------------TGGCCGCCCCACTCGCCC 890
dpseudoobscura_10901282_109027      AGGCCCCTACTACTCCCCTCCCATATGACACCCCACTAACCCTGCCCCCG 1074
dpersimilis_6224792_6225694         --------------------------------------------------
dwillistoni_33595_34787             TTTCCTGAAA-------------------------CGGAAACTCTTCCCC 865
dmojavensis_4429136_4429975         --------------------------------------------------
dgrimshawi_9650621_9652147          TGGTCTGCCCCAGCTTAAACCCAAGCCACTGCATCAGGCCAATCCAAAAA 989
dvirilis_1336801_1338206            AGCTTAACCCTAAGCCAAACCCAAGCCTAGACCCAAGCAGGTAACGGCCA 896
                                                                                      

dmel_5865046_5866346                AAAAGAGGAGGCACTATCCCGGTCCTGGTACAGTT--GGTACGCTGGGAA 943
dananassae_15360382_15361637        CCA-GAAATGGCATCTTTTTGGTACAGTTGCTCCTCCGGTCCGCTCGTCG 939
dpseudoobscura_10901282_109027      CCA-TCTCCACCACCACTGTACTATATGTACAGTTG-CCTCCTCTCTGGA 1122
dpersimilis_6224792_6225694         --------------------------------------------------
dwillistoni_33595_34787             CCGACTCCTCCCATCTCTCTTTCCCACAAAAAC--------CAAACAAAA 907
dmojavensis_4429136_4429975         --------------------------------------------------
dgrimshawi_9650621_9652147          ACCCGAGCAGGTATCAACTTACGCAAGCCAAAAAAAAAAGACAAAAGACA 1039
dvirilis_1336801_1338206            GGCGGACAGCTCAATAGCTTACGCAAGCAAAACAAAAGTCAAATAAAGAA 946
                                                                                      

dmel_5865046_5866346                TGATTATATCATCATAATAAATGTTTTGCCCAA--CGAAACCGAAAACTT 991
dananassae_15360382_15361637        TGATTATATCATCATAATAAATGCTTCGCCGAAACCGAAACCCAAAACTT 989
dpseudoobscura_10901282_109027      TGATTATATCATCATAATAAATGTTTTTCCCAA--CGAAACTGAAACCGA 1170
dpersimilis_6224792_6225694         --------------------------------------------------
dwillistoni_33595_34787             TGGAAAC-TTTTCAAATTAAGTTTTCTAGCTAC-CCAAAAAAAAAAACAT 955
dmojavensis_4429136_4429975         --------------------------------------------------
dgrimshawi_9650621_9652147          AAGAAAATATCATAATAACATTTCAGAGTTGGCAGCAACTCAGTTTCAGC 1089
dvirilis_1336801_1338206            AAACTTTCAAGTTGGCAGCACTTTAGGTACCACCCCCCCACCCCCACCAC 996
                                                                                      

dmel_5865046_5866346                TTCAAATTAAGTCCCGGCAACTGGGTTCCCATTTTCCATTTTCCATGTTC 1041
dananassae_15360382_15361637        TTCAAATTTAGTTCCAG------AGCATTCATTTCTC------------C 1021
dpseudoobscura_10901282_109027      GAAACTTTTCAAATTAAGTTCCGACCCGCCGCCCCGC-----------CC 1209
dpersimilis_6224792_6225694         --------------------------------------------------
dwillistoni_33595_34787             ---AAAAGCAAAGCCAA-------GTAAATATTTCAT----------TAT 985
dmojavensis_4429136_4429975         --------------------------------------------------
dgrimshawi_9650621_9652147          --GCCAGTAACTGCTCCCGGCCA--GTAACTGCTCTCTGGGTACAGTTGC 1135
dvirilis_1336801_1338206            CAATCCGTCGCCAGTGCTGCCCCATGTAAGTGCGCTGTGGGTACAGTTGC 1046
                                                                                      

dmel_5865046_5866346                TGCGGGCAGGGGCGGCCATTATCTCGCTACAGCAGTTCCCAAATGGTTAT 1091
dananassae_15360382_15361637        CCCGAAACAGCGCTGCCATTATCCCACAAAA-------CAAAATGGTTTT 1064
dpseudoobscura_10901282_109027      CCCGAAATTGTGCTCCATTATCATAGATATACTGCCTGGAAAATGGTAAT 1259
dpersimilis_6224792_6225694         --------------------------------------------------
dwillistoni_33595_34787             AATGGACATACACAAAAATGGTTACATTTTGGTGG---GGGGAGGGGGGT 1032
dmojavensis_4429136_4429975         --------------------------------------------------
dgrimshawi_9650621_9652147          GCATTTTGGGCAACATGATTATATCATCATAATAAATGTTTGCCGCAACT 1185
dvirilis_1336801_1338206            GC-CTTTAGGCAACATGATTATATCATCATAATAAATGTTTGCCGCAACT 1095
                                                                                      

dmel_5865046_5866346                GGCTGGACACCCCTGCCGCCGCTCCAACGGGGTGGATGAAGCCCCCAAAA 1141
dananassae_15360382_15361637        GGGGCGAGGTCCATCCCG----------AGGGTGG-------TCCCGGGA 1097
dpseudoobscura_10901282_109027      GCGAATCCCCCTCTACCA-------------GTGCCCCCGCCAACGCTGG 1296
dpersimilis_6224792_6225694         --------------------------------------------------
dwillistoni_33595_34787             TCGAAAACTTTGGGTTCA-----------------------TCCCTGGGA 1059
dmojavensis_4429136_4429975         --------------------------------------------------
dgrimshawi_9650621_9652147          AAACTGAAACTTTTCAAATTAAGTTTCAACAACTGCGCCCCCAAAAAGTA 1235
dvirilis_1336801_1338206            AAACTGAAACTTTTCAAATTAAGTTTCAACAACTGCGCCCCCAAAA-GTA 1144
                                                                                      

dmel_5865046_5866346                CCCGAAAGTCATGGCAGCCATGGCAGTGTGGGGCTGT-TAAACGTGCG-G 1189
dananassae_15360382_15361637        TG-AATAAACTTTGCAGCTCC--CAGTGTGGGACTGT-TAAACGTGCG-G 1142
dpseudoobscura_10901282_109027      TGGGTGGTGTGGTGTGGTGTGGCAAGTGTGAGGCCGT-TAAACGTGCT-G 1344
dpersimilis_6224792_6225694         --------------------------------------------------
dwillistoni_33595_34787             CTGCGACTTCATCA----------AGTGTGAGTCTGT-TAAACGTGCG-G 1097
dmojavensis_4429136_4429975         --------------------------------------------------
dgrimshawi_9650621_9652147          TTTCATTGTTTATGCATGTGTGTGTGTGCGTGTGTGTTTGTGTGTGTGTG 1285
dvirilis_1336801_1338206            TTTCATTGTTTATGCATGTGCGGCTGTCTGTGTGTGTGTGTGTGTGTGTG 1194
                                                                                      

dmel_5865046_5866346                CATAATATTAAGACTTCATAAAAG-CGCAAATAATTCGCTGGCAGGCGAT 1238
dananassae_15360382_15361637        CATAATATTAAGACTTCATAAAAG-CGCAAATAATTTGCTGGCCGACTCC 1191
dpseudoobscura_10901282_109027      CATTATATTAAGACTTCATAAAAG-AGCAAATAATTCGCTGGGCAAGCAT 1393
dpersimilis_6224792_6225694         --------------------------------------------------
dwillistoni_33595_34787             ---AATATTAAGACTTCATAAAAGGCGCAAATAATT---TGGTTCACTGA 1141
dmojavensis_4429136_4429975         --------------------------------------------------
dgrimshawi_9650621_9652147          CGTAGGGTGGTCTCTGTGGGCGTTGTCCAAAACTTTTGTTTTATGAGCAC 1335
dvirilis_1336801_1338206            GGCGTTGTCTAAAACTTTTGCTTTATTTGGGCCAGATAAGGTTCATTTAC 1244
                                                                                      

dmel_5865046_5866346                CGAT-AATACATA----CATACAAATATATAGTGGGATACACACACTCTC 1283
dananassae_15360382_15361637        GGATCGATAAATA----TATGTACTCCGCCTCGGATATGTACTGAGGATG 1237
dpseudoobscura_10901282_109027      CGATCGATAAATGCTACTCTATGTACCCCCGTGAACATGTATGTACATGG 1443
dpersimilis_6224792_6225694         --------------------------------------------------
dwillistoni_33595_34787             CGATCGATAC-------TCTCAACCCAAACCCAGACCCATACCCAGACCA 1184
dmojavensis_4429136_4429975         --------------------------------------------------
dgrimshawi_9650621_9652147          AGATAAACTTCATTTACTGTTGAAGCTGCTAGCTACTACAACACGCCACC 1385
dvirilis_1336801_1338206            TGTTTAAGCTGCGTCGCTGCCCGCTCCCACTCCATCGCCCTCAC-CCTCG 1293
                                                                                      

dmel_5865046_5866346                TGCCGGCAAACACACAC--------------------------------- 1300
dananassae_15360382_15361637        CTCCCGTAGAGCAGCAGC-------------------------------- 1255
dpseudoobscura_10901282_109027      CTATGGCTATGGCATCCATGTACATATGTATGTACATAATGGGAGTTGGT 1493
dpersimilis_6224792_6225694         --------------------------------------------------
dwillistoni_33595_34787             AGACCAAC------------------------------------------ 1192
dmojavensis_4429136_4429975         --------------------------------------------------
dgrimshawi_9650621_9652147          CTCTGCCACTCCAGCGGCAAGGGGCAAGTGTGAGGCCGTTAAACGTGCGG 1435
dvirilis_1336801_1338206            CCCTCTCCCTCTTGCTCTTGCGTGGAAGTGTGAGCCCGTTAAACGTGCGG 1343
                                                                                      

dmel_5865046_5866346                --------------------------------------------------
dananassae_15360382_15361637        --------------------------------------------------
dpseudoobscura_10901282_109027      GAAAGCAACCAAC------------------------------------- 1506
dpersimilis_6224792_6225694         --------------------------------------------------
dwillistoni_33595_34787             --------------------------------------------------
dmojavensis_4429136_4429975         --------------------------------------------------
dgrimshawi_9650621_9652147          CATA--ATATTAAGACTTCATAAAAGAGCAAATTATTTGGCTGGCAACAT 1483
dvirilis_1336801_1338206            CATATAATATTAAGACTTCATAAAAGAGCAAATTATTTGGCTGCC--TGT 1391
                                                                                      

dmel_5865046_5866346                -------------------------------------------
dananassae_15360382_15361637        -------------------------------------------
dpseudoobscura_10901282_109027      -------------------------------------------
dpersimilis_6224792_6225694         -------------------------------------------
dwillistoni_33595_34787             -------------------------------------------
dmojavensis_4429136_4429975         -------------------------------------------
dgrimshawi_9650621_9652147          CGATCGATATGGCAAACTCCACCAGCAAACACACCCAGTGGCG 1526
dvirilis_1336801_1338206            GGATCGATATGGCA----------------------------- 1405
